# Supplementary material for: Survive and Thrive: Outcomes of Children Enrolled in a Follow-Up Clinic for Small and Sick Newborns in Rural Rwanda
Source: Healthcare (Basel). 2024 Nov 26;12(23):2368. doi: 10.3390/healthcare12232368 (PMC11641708; doi:10.3390/healthcare12232368)
Supplement: Supplementary file 1 [file healthcare-12-02368-s001.zip]

Archive with 1 entries (1 files):
- healthcare-3239453-supplementary.pdf
